# Supplementary material for: Homeodomain Involvement in Nuclear HOX Protein Homo- and Heterodimerization
Source: Int J Mol Sci. 2025 Jan 6;26(1):423. doi: 10.3390/ijms26010423 (PMC11721573; doi:10.3390/ijms26010423)
Supplement: Supplementary file 1 [file ijms-26-00423-s001.zip]

Archive with 2 entries (2 files):
- ijms-3396469-Supplemental Figures.pdf
- ijms-3396469-Supplemental Tables.pdf
